# Supplementary material for: Characterization of Triacylglycerol Estolide Isomers Using High-Resolution Tandem Mass Spectrometry with Nanoelectrospray Ionization
Source: Biomolecules. 2023 Mar 3;13(3):475. doi: 10.3390/biom13030475 (PMC10046810; doi:10.3390/biom13030475)
Supplement: Supplementary file 1 [file biomolecules-13-00475-s001.zip]

Archive with 1 entries (1 files):
- biomolecules-2223017_PROOF_Supplementary Material.pdf
